# Supplementary material for: Discovering Synergistic Compounds with BYL-719 in PI3K Overactivated Basal-like PDXs
Source: Cancers (Basel). 2023 Mar 3;15(5):1582. doi: 10.3390/cancers15051582 (PMC10001201; doi:10.3390/cancers15051582)
Supplement: Supplementary file 1 [file cancers-15-01582-s001.zip]

Archive with 1 entries (1 files):
- cancers-2223650-supplementary.pdf
